# Supplementary material for: Antimicrobial Resistance Profiles and Co-Existence of Multiple Antimicrobial Resistance Genes in mcr-Harbouring Colistin-Resistant Enterobacteriaceae Isolates Recovered from Poultry and Poultry Meats in Malaysia
Source: Antibiotics (Basel). 2023 Jun 15;12(6):1060. doi: 10.3390/antibiotics12061060 (PMC10294884; doi:10.3390/antibiotics12061060)
Supplement: Supplementary file 1 [file antibiotics-12-01060-s001.zip]

Archive with 1 entries (1 files):
- antibiotics-2378717-supplementary.pdf
